# Supplementary material for: Co‐infection of Wolbachia and Spiroplasma in spider mite Tetranychus truncatus increases male fitness
Source: Insect Sci. 2019 Jun 28;27(5):921–37. doi: 10.1111/1744-7917.12696 (PMC7497181; doi:10.1111/1744-7917.12696)
Supplement: Supplementary file 1 — Table S1. Primers used for quantitative real‐time polymerase chain reaction of differentially expressed genes. [file INS-27-921-s001.xlsx]

## Sheet: Sheet1
Primer Name	Forward Primer(5'-3')	Reverse Primer(5'-3')
Cluster-6764.39800	TTTGACGGCACAGCATTTG	CAAGGCTAAGTTTTGATCCCAC
Cluster-6764.15872	GAACATTTATTGGCTCGTCCG	CCAAGACCAACATTGCGAAGTA
Cluster-6764.27261	CAACCGTCCATCTTGACCTAAA	TTCCGTACCTCCAGCCATTC
Cluster-6764.24423	TTCGGAATCAGCATACCATCAC	AGCGGCATCTTTACCACCCT
Cluster-6764.23573	TGCTGTGCATTGCTGTCGT	TGTTCAAAATCCGTCCCGTA
Cluster-6764.7749	CTTGCTATCTCGGCTTCATTTC	CCCTTTTCTGTGCCAGTTTCA
Cluster-6764.16268	CGGGATGGAATCGGAAACA	TTGAAAATAGGAGGACAGGAGC
Cluster-6764.18303	CCTAAGTTCCCATCAACCATTG	ATCGAGATTTGCCGACACG
Cluster-6764.13646	GAAGATTGTGCCATTGTTCGTG	GCTCAAGCCAGGGTTTCAGTA
Cluster-6764.15596	CCCGTGATGCCGATTACAT	TCTGCCCAGCCAGCATAGTA
