# Supplementary material for: Co‐infection of Wolbachia and Spiroplasma in spider mite Tetranychus truncatus increases male fitness
Source: Insect Sci. 2019 Jun 28;27(5):921–37. doi: 10.1111/1744-7917.12696 (PMC7497181; doi:10.1111/1744-7917.12696)
Supplement: Supplementary file 2 — Table S2. Genes that were differentially expressed in response to symbiont infection in Tetranychus truncatus males. [file INS-27-921-s002.xlsx]

## Sheet: Sheet1
Gene category	Gene ID	Description		log2FoldChange
				Iws vs U	Iws vs Is	Iws vs Iw
Digestion or Detoxification	Cluster-6764.15872	PREDICTED: cytochrome P450 2J6-like [Tetranychus urticae]		-10.533	-9.0964	-8.664
	Cluster-6764.14419	PREDICTED: cytochrome P450 2J6-like [Tetranychus urticae]		-4.5553	-3.048	-
	Cluster-6764.17914	PREDICTED: cytochrome P450 3A2-like [Tetranychus urticae]		1.2853	-	1.3563
	Cluster-6764.7651	PREDICTED: cytochrome P450 4c21-like [Tetranychus urticae]		-6.524	-	-
	Cluster-6764.18384	PREDICTED: cytochrome P450 3A2-like [Tetranychus urticae]		-	8.844	-
	Cluster-6764.14735	PREDICTED: cytochrome P450 3A2-like [Tetranychus urticae]		-	-8.2071	-
	Cluster-10347.0	PREDICTED: carboxylesterase 4A-like [Tetranychus urticae]		-3.0594	-	-
	Cluster-1640.0	Glutathione S-transferase P [Caligus rogercresseyi]		-6.3857	-	-
	Cluster-6764.27978	PREDICTED: glutathione S-transferase 1-1-like [Tetranychus urticae]		-	-10.323	-
	Cluster-6764.16290	PREDICTED: glutathione S-transferase omega-1-like [Tetranychus urticae]		-	-1.3009	-
	Cluster-6764.8186	PREDICTED: glutathione S-transferase Mu 1-like [Tetranychus urticae]		-	-	-6.3882
	Cluster-6764.22762	lipid exporter ABCA1-like protein [Sarcoptes scabiei]		-1.0103	-	-
	Cluster-9402.0	PREDICTED: ABC transporter G family member 23-like [Tetranychus urticae]		-1.7118	-	-
	Cluster-6764.40142	PREDICTED: ABC transporter G family member 20-like isoform X2 [Tetranychus urticae]		-	7.1163	-
	Cluster-6764.23573	PREDICTED: multidrug resistance-associated protein 1-like [Tetranychus urticae]		22.075	22.171	-
	Cluster-6764.6902	PREDICTED: multidrug resistance-associated protein 1-like [Tetranychus urticae]		-6.7113	-	-6.0865
	Cluster-6764.32781	PREDICTED: multidrug resistance-associated protein 4-like [Tetranychus urticae]		8.8705	-	-
	Cluster-6764.19713	PREDICTED: multidrug resistance-associated protein 1-like [Tetranychus urticae]		-	-3.8554	-
	Cluster-6764.25271	PREDICTED: multidrug resistance-associated protein 1-like [Tetranychus urticae]		-	-6.3218	-
	Cluster-6764.18981	PREDICTED: multidrug resistance-associated protein 1-like [Tetranychus urticae]		-	4.4568	-
	Cluster-6764.34008	PREDICTED: multidrug resistance-associated protein 1-like isoform X1 [Tetranychus urticae]		-	3.3699	2.3407
	Cluster-6764.5965	PREDICTED: multidrug resistance-associated protein 4-like [Tetranychus urticae]		-	-1.6863	-
	Cluster-6764.19020	PREDICTED: multidrug resistance-associated protein 1-like [Tetranychus urticae]		-	-	-6.7381
	Cluster-6764.8855	PREDICTED: multidrug resistance-associated protein 4-like [Tetranychus urticae]		-	-	4.4642
	Cluster-6764.4892	PREDICTED: multidrug resistance-associated protein 4-like [Tetranychus urticae]		-	-	1.9779
	Cluster-6764.13758	PREDICTED: canalicular multispecific organic anion transporter 1-like [Tetranychus urticae]		-	-	-4.7031
	Cluster-6764.22981	PREDICTED: canalicular multispecific organic anion transporter 2-like [Tetranychus urticae]		-	-	-1.2515
	Cluster-6764.9286	PREDICTED: chymotrypsin-1-like [Tetranychus urticae]		-	-	5.2036
	Cluster-6764.34734	PREDICTED: chymotrypsin-2-like [Tetranychus urticae]		-	-	1.3127
	Cluster-6764.35608	acetylcholinesterase-like precursor [Tetranychus urticae]		-3.9453	-3.8502	-3.5378
	Cluster-6764.37341	acetylcholinesterase-like precursor [Tetranychus urticae]		-9.4156	-	-
	Cluster-6764.39800	PREDICTED: cholinesterase-like [Tetranychus urticae]		16.297	16.394	-
	Cluster-6764.39802	PREDICTED: cholinesterase-like [Tetranychus urticae]		11.407	14.79	-
	Cluster-6764.39914	PREDICTED: cholinesterase-like [Tetranychus urticae]		11.212	11.31	-
	Cluster-6764.39792	PREDICTED: cholinesterase-like [Tetranychus urticae]		7.1257	7.5336	-
	Cluster-6764.39797	PREDICTED: cholinesterase-like [Tetranychus urticae]		8.309	6.5407	-
	Cluster-6764.39798	PREDICTED: cholinesterase-like [Tetranychus urticae]		7.3991	7.4976	-
	Cluster-6764.4172	PREDICTED: cholinesterase-like [Tetranychus urticae]		7.1807	7.2838	-
	Cluster-6764.37244	PREDICTED: acetylcholinesterase-1-like [Tetranychus urticae]		-	-6.594	-
	Cluster-6764.26467	PREDICTED: 85..88 kDa calcium-independent phospholipase A2-like [Tetranychus urticae]		7.38	7.4766	7.5339
	Cluster-6764.5251	PREDICTED: gastric triacylglycerol lipase-like [Tetranychus urticae]		-4.1918	-	-
	Cluster-6764.37495	PREDICTED: gastric triacylglycerol lipase-like [Tetranychus urticae]		-2.9974	-	-
	Cluster-6764.11695	PREDICTED: lysosomal acid lipase..cholesteryl ester hydrolase-like [Tetranychus urticae]		-6.1034	-	-
	Cluster-6764.18004	85 kDa calcium-independent phospholipase A2-like protein, partial [Euroglyphus maynei]		-	-2.3537	-2.5
	Cluster-6764.14047	85 kDa calcium-independent phospholipase A2-like protein, partial [Euroglyphus maynei]		-	-3.4708	-
	Cluster-6764.18002	85 kDa calcium-independent phospholipase A2-like protein, partial [Euroglyphus maynei]		-	2.5876	-
	Cluster-6219.1	PREDICTED: lipase member J-like [Tetranychus urticae]		-	-6.4559	-6.3061
	Cluster-6764.3286	PREDICTED: putative phospholipase B-like 2 [Tetranychus urticae]		-	-8.2617	-
	Cluster-6764.28191	inactive phospholipase C-like protein 1 [Centruroides sculpturatus]		-	-	1.6116
	Cluster-6764.39817	PREDICTED: 85..88 kDa calcium-independent phospholipase A2-like [Tetranychus urticae]		-	-	-2.1
	Cluster-6764.34616	PREDICTED: 85..88 kDa calcium-independent phospholipase A2-like [Tetranychus urticae]		-	-	1.3655
	Cluster-6764.29731	PREDICTED: gastric triacylglycerol lipase-like [Tetranychus urticae]		-	-	-1.7878
	Cluster-6764.30965	PREDICTED: lipase member K-like [Tetranychus urticae]		-	-	-1.5846
	Cluster-11480.0	PREDICTED: lipase member K-like [Tetranychus urticae]		-	-	-1.5566
	Cluster-6764.8292	uncharacterized UDP-glucosyltransferase YdhE-like [Tetranychus urticae]		-5.8003	-	-
	Cluster-6764.28542	uncharacterized UDP-glucosyltransferase YjiC-like [Tetranychus urticae]		8.2717	5.8864	-
	Cluster-6764.31354	uncharacterized UDP-glucosyltransferase YjiC-like [Tetranychus urticae]		-6.7652	-	-
	Cluster-6764.17582	uncharacterized UDP-glucosyltransferase YjiC-like [Tetranychus urticae]		6.852	-	-
	Cluster-6764.17581	uncharacterized UDP-glucosyltransferase YjiC-like [Tetranychus urticae]		-	1.6587	-
	Cluster-6764.37988	uncharacterized UDP-glucosyltransferase YjiC-like [Tetranychus urticae]		-	-6.3608	-
	Cluster-6764.10305	PREDICTED: uncharacterized UDP-glucosyltransferase YjiC-like [Tetranychus urticae]		-	-	-1.7827
	Cluster-6764.19594	uncharacterized UDP-glucosyltransferase YojK-like [Tetranychus urticae]		-	-	-4.7457
	Cluster-6764.28477	PREDICTED: UDP-glucose:glycoprotein glucosyltransferase 1-like [Tetranychus urticae]		-	-	10.187
	Cluster-6764.37989	UDP-glycosyltransferases [Tetranychus cinnabarinus]		-	-	-2.5221
	Cluster-6764.16268	P-glycoprotein [Tetranychus cinnabarinus]		-	-	-5.6679
	Cluster-6764.22742	PREDICTED: acid phosphatase type 7-like [Tetranychus urticae]		-2.1981	-1.746	-1.8877
	Cluster-6764.11608	PREDICTED: alkaline phosphatase-like isoform X1 [Tetranychus urticae]		-	-1.7776	-
Oxidation-reduction process	Cluster-8761.0	cytochrome c oxidase subunit 2 ..mitochondrion.. [Balanoglossus carnosus]		-7.1549	-	-
	Cluster-8470.0	cytochrome c oxidase subunit I ..mitochondrion.. [Thermobia domestica]		-9.1335	-	-8.1043
	Cluster-7178.0	cytochrome c oxidase subunit I, partial ..mitochondrion.. [Daphnia magna]		-7.6343	-	-7.6522
	Cluster-6764.19812	PREDICTED: cytochrome c oxidase subunit 4 isoform 1, mitochondrial-like [Tetranychus urticae]		-6.9962	-	-7.3999
	Cluster-6764.21058	PREDICTED: cytochrome c oxidase subunit 4 isoform 2, mitochondrial-like [Tetranychus urticae]		-7.5483	-	-
	Cluster-6764.20391	cytochrome c oxidase subunit III ..mitochondrion.. [Tetranychus truncatus]		-	2.5028	2.4487
	Cluster-6764.20296	cytochrome c oxidase subunit II ..mitochondrion.. [Tetranychus truncatus]		-	-	1.1565
	Cluster-4417.0	PREDICTED: peroxidase-like [Tetranychus urticae]		-5.8252	-	-
	Cluster-6764.38953	PREDICTED: peroxidase-like [Tetranychus urticae]		-	-	2.0365
	Cluster-6764.11822	PREDICTED: peroxisomal acyl-coenzyme A oxidase 1-like [Tetranychus urticae]		2.3774	-	-
	Cluster-6764.7767	PREDICTED: sulfhydryl oxidase 2-like isoform X1 [Tetranychus urticae]		9.4986	-	-
	Cluster-6764.39632	PREDICTED: dual oxidase 2-like [Tetranychus urticae]		-	-	6.662
	Cluster-6764.32305	PREDICTED: dual oxidase maturation factor 2-like [Tetranychus urticae]		-	-	9.3804
	Cluster-6764.32307	PREDICTED: dual oxidase maturation factor 2-like [Tetranychus urticae]		-	-	7.7968
	Cluster-6764.25520	PREDICTED: spermine oxidase-like [Tetranychus urticae]		-	-1.0533	-
	Cluster-6764.25862	PREDICTED: spermine oxidase-like [Tetranychus urticae]		-	-	8.6982
	Cluster-6764.8195	PREDICTED: bifunctional lysine-specific demethylase and histidyl-hydroxylase NO66-like [Tetranychus urticae]		1.3505	-	-
	Cluster-6764.7376	PREDICTED: bifunctional lysine-specific demethylase and histidyl-hydroxylase NO66-like [Tetranychus urticae]		-	-	5.8888
	Cluster-1654.0	Dehydrogenase..reductase SDR family member 4, partial [Stegodyphus mimosarum]		-6.3531	-	-
	Cluster-1745.0	LGT, LDH, L-lactate dehydrogenase [Babesia microti strain RI]		-6.784	-	-
	Cluster-1320.0	LGT, LDH, L-lactate dehydrogenase [Babesia microti strain RI]		-6.0325	-	-
	Cluster-2090.2	NADH dehydrogenase subunit 1 ..mitochondrion.. [Aphelasterias japonica]		-4.745	-	-
	Cluster-6764.19432	NADH dehydrogenase subunit 1 ..mitochondrion.. [Tetranychus truncatus]		5.1099	5.8299	3.8368
	Cluster-3057.6	NADH dehydrogenase subunit 2 [Antedon mediterranea]		-7.6827	-	-
	Cluster-3874.0	NADH dehydrogenase subunit 4 ..mitochondrion.. [Balanoglossus carnosus]		-8.4547	-	-7.0632
	Cluster-3057.5	NADH dehydrogenase subunit 5 [Balanoglossus clavigerus]		-7.7586	-	-
	Cluster-6764.1206	PREDICTED: 3 beta-hydroxysteroid dehydrogenase..Delta 5-->4-isomerase type 3-like [Tetranychus urticae]		-2.6151	-	-
	Cluster-6764.17696	PREDICTED: 3-hydroxyisobutyrate dehydrogenase, mitochondrial-like isoform X1 [Tetranychus urticae]		1.1489	1.0377	-
	Cluster-6764.15596	PREDICTED: aldehyde dehydrogenase, mitochondrial-like [Tetranychus urticae]		8.7589	8.859	8.915
	Cluster-6764.22132	PREDICTED: glyceraldehyde-3-phosphate dehydrogenase 1-like [Tetranychus urticae]		1.8595	1.7842	-
	Cluster-4837.3	PREDICTED: glyceraldehyde-3-phosphate dehydrogenase-like [Ciona intestinalis]		-10.16	-	-9.2441
	Cluster-6764.24037	PREDICTED: malate dehydrogenase, cytoplasmic-like [Tetranychus urticae]		11.873	-	-
	Cluster-5632.0	PREDICTED: NADH dehydrogenase [ubiquinone] 1 beta subcomplex subunit 9-like [Branchiostoma belcheri]		-6.1619	-	-
	Cluster-6764.3348	PREDICTED: NADH dehydrogenase [ubiquinone] complex I, assembly factor 7-like [Tetranychus urticae]		-7.2537	-	-
	Cluster-6764.27261	PREDICTED: retinol dehydrogenase 13-like [Tetranychus urticae]		10.287	10.387	10.443
	Cluster-6764.11730	PREDICTED: retinol dehydrogenase 13-like [Tetranychus urticae]		-9.3885	-9.4551	-9.6064
	Cluster-6764.16105	PREDICTED: retinol dehydrogenase 13-like [Tetranychus urticae]		9.6524	9.7491	9.8063
	Cluster-6764.36994	PREDICTED: 3 beta-hydroxysteroid dehydrogenase..Delta 5-->4-isomerase type 3-like [Tetranychus urticae]		-	-7.9514	-
	Cluster-6764.20375	PREDICTED: 6-phosphogluconate dehydrogenase, decarboxylating-like [Tetranychus urticae]		-	1.3368	-
	Cluster-6764.13646	PREDICTED: dehydrogenase..reductase SDR family member on chromosome X-like [Tetranychus urticae]		-	-3.8084	-3.3663
	Cluster-6764.13644	PREDICTED: dehydrogenase..reductase SDR family member on chromosome X-like [Tetranychus urticae]		-	2.5421	-
	Cluster-6764.13645	PREDICTED: dehydrogenase..reductase SDR family member on chromosome X-like [Tetranychus urticae]		-	-2.9832	-2.7255
	Cluster-6764.13642	PREDICTED: dehydrogenase..reductase SDR family member on chromosome X-like [Tetranychus urticae]		-	2.0268	-
	Cluster-6764.10971	PREDICTED: NADH dehydrogenase [ubiquinone] iron-sulfur protein 3, mitochondrial-like [Tetranychus urticae]		-	-2.1658	-3.0825
	Cluster-6764.25509	PREDICTED: short-chain dehydrogenase..reductase family 16C member 6-like [Tetranychus urticae]		-	-9.4161	-9.4985
	Cluster-6764.25508	PREDICTED: short-chain dehydrogenase..reductase family 16C member 6-like [Tetranychus urticae]		-	-8.7428	-8.4418
	Cluster-6764.32884	probable methylmalonate-semialdehyde dehydrogenase [acylating], mitochondrial [Zootermopsis nevadensis]		-	-5.8176	-
	Cluster-6764.1204	PREDICTED: 3 beta-hydroxysteroid dehydrogenase..Delta 5-->4-isomerase type 3-like [Tetranychus urticae]		-	-	-6.679
	Cluster-6764.34436	PREDICTED: dehydrogenase..reductase SDR family member 7-like [Tetranychus urticae]		-	-	-2.0354
	Cluster-6764.32310	PREDICTED: L-2-hydroxyglutarate dehydrogenase, mitochondrial-like [Tetranychus urticae]		-	-	-10.245
	Cluster-6764.32314	PREDICTED: L-2-hydroxyglutarate dehydrogenase, mitochondrial-like [Tetranychus urticae]		-	-	-9.4081
	Cluster-6764.41007	PREDICTED: L-sorbose 1-dehydrogenase-like [Tetranychus urticae]		-	-	-2.2382
	Cluster-6764.28696	PREDICTED: retinol dehydrogenase 13-like [Tetranychus urticae]		-	-	-2.1432
	Cluster-6764.26116	PREDICTED: retinol dehydrogenase 13-like [Tetranychus urticae]		-	-	-2.5351
	Cluster-6764.8138	retinal dehydrogenase 2-like [Centruroides sculpturatus]		-	-	6.6699
	Cluster-6764.25538	PREDICTED: dimethylaniline monooxygenase [N-oxide-forming] 5-like [Tetranychus urticae]		2.7938	-	-1.5769
	Cluster-6764.35592	PREDICTED: kynurenine 3-monooxygenase-like isoform X2 [Tetranychus urticae]		-3.9398	-	-
	Cluster-6764.42656	PREDICTED: persulfide dioxygenase ETHE1 homolog, mitochondrial-like [Tetranychus urticae]		6.6643	-	-
	Cluster-6764.1941	PREDICTED: persulfide dioxygenase ETHE1 homolog, mitochondrial-like [Tetranychus urticae]		-6.566	-8.8644	-
	Cluster-6764.783	PREDICTED: alpha-ketoglutarate-dependent dioxygenase alkB homolog 6-like [Tetranychus urticae]		-	-7.1116	-
	Cluster-6764.1588	PREDICTED: beta,beta-carotene 9',10'-oxygenase-like [Tetranychus urticae]		-	-	1.2792
	Cluster-6764.15824	PREDICTED: dimethylaniline monooxygenase [N-oxide-forming] 5-like [Tetranychus urticae]		-	-	9.5975
	Cluster-6764.27138	phytoene desaturase, partial [Tetranychus urticae]		10.172	-	-
	Cluster-6764.29433	phytoene desaturase, partial [Tetranychus urticae]		-9.1253	-8.7921	-
	Cluster-6764.21799	PREDICTED: phytoene desaturase-like [Tetranychus urticae]		-	-3.678	-
	Cluster-6764.23822	PREDICTED: stearoyl-CoA desaturase 5-like [Tetranychus urticae]		-	8.6455	-
	Cluster-6764.27493	PREDICTED: 3-oxoacyl-[acyl-carrier-protein] reductase FabG-like [Tetranychus urticae]		-3.8044	-2.6082	-2.9455
	Cluster-6764.36778	PREDICTED: 3-oxoacyl-[acyl-carrier-protein] reductase FabG-like [Tetranychus urticae]		-3.7998	-2.6777	-2.9098
	Cluster-6764.9208	PREDICTED: putative fatty acyl-CoA reductase CG5065 [Tetranychus urticae]		2.2398	-	-
	Cluster-6764.28858	PREDICTED: sulfide:quinone oxidoreductase, mitochondrial-like [Tetranychus urticae]		-7.7981	-	-
	Cluster-6764.31037	PREDICTED: sulfide:quinone oxidoreductase, mitochondrial-like [Tetranychus urticae]		-7.238	-	-
	Cluster-6764.38900	PREDICTED: WW domain-containing oxidoreductase-like [Tetranychus urticae]		-7.7612	-	-
	Cluster-599.1	Ferritin, heavy subunit [Caligus rogercresseyi]		-7.1255	-	-
	Cluster-8341.0	Ferritin, middle subunit [Caligus rogercresseyi]		-7.3421	-	-
Lipocalins	Cluster-6764.39035	PREDICTED: apolipoprotein D-like [Tetranychus urticae]		-3.7197	-4.2719	-
	Cluster-6764.21793	PREDICTED: apolipoprotein D-like [Tetranychus urticae]		-1.4002	-	-
	Cluster-6764.7749	PREDICTED: apolipoprotein D-like [Tetranychus urticae]		-7.2849	-	-
	Cluster-6764.20038	PREDICTED: apolipoprotein D-like [Tetranychus urticae]		-	-9.2612	-9.1475
	Cluster-6764.30554	PREDICTED: apolipoprotein D-like [Tetranychus urticae]		-	-	5.8735
	Cluster-6764.4653	PREDICTED: apolipoprotein D-like [Tetranychus urticae]		-	-	-6.3934
Reproduction	Cluster-1760.0	histone variant H2A.Z [Mimachlamys varia]		-6.1468	-	-
	Cluster-6764.36412	PREDICTED: histone deacetylase complex subunit SAP130-like [Tetranychus urticae]		1.1359	-	-
	Cluster-11188.0	PREDICTED: histone H3.3 [Crassostrea gigas]		-7.39	-	-
	Cluster-6764.8724	PREDICTED: histone-lysine N-methyltransferase SETD1B-like isoform X1 [Tetranychus urticae]		-	-7.3224	-
	Cluster-6764.43656	PREDICTED: histone-lysine N-methyltransferase SETMAR-like [Camponotus floridanus]		-	-3.06	-3.3232
	Cluster-6764.31921	PREDICTED: histone-lysine N-methyltransferase SETD1B-like isoform X1 [Tetranychus urticae]		-	-	2.5072
	Cluster-6764.12902	PREDICTED: integrin beta pat-3-like [Tetranychus urticae]		-	-	-1.1589
	Cluster-6764.12904	PREDICTED: integrin beta pat-3-like [Tetranychus urticae]		-	-	1.0747
	Cluster-6764.23516	PREDICTED: cyclin-G-associated kinase-like [Tetranychus urticae]		2.1506	-	-
	Cluster-6764.24423	PREDICTED: DNA topoisomerase 2-alpha-like [Tetranychus urticae]		14.238	14.334	14.391
	Cluster-6764.19985	PREDICTED: DNA topoisomerase 2-alpha-like [Tetranychus urticae]		13.197	13.294	13.351
	Cluster-6764.22770	PREDICTED: DNA topoisomerase 2-alpha-like [Tetranychus urticae]		12.187	-	-
	Cluster-6764.16349	PREDICTED: DNA topoisomerase 2-alpha-like [Tetranychus urticae]		-	-1.9319	-2.0822
	Cluster-6764.21733	PREDICTED: DNA topoisomerase 2-alpha-like [Tetranychus urticae]		-	-1.7772	-2.1526
	Cluster-6764.23918	PREDICTED: ecdysone-inducible protein E75-like isoform X2 [Tetranychus urticae]		-	-	1.8406
	Cluster-6764.31632	PREDICTED: ecdysone-induced protein 78C-like isoform X1 [Tetranychus urticae]		-	1.1858	1.2414
	Cluster-6764.43202	vitellogenin 4 [Tetranychus cinnabarinus]		-7.5902	-	-
	Cluster-9796.1	vitellogenin fused with superoxide dismutase [Daphnia magna]		-8.7659	-	-
	Cluster-11316.0	vitellogenin receptor, partial [Tetranychus cinnabarinus]		-5.1656	-	-
	Cluster-6764.22506	PREDICTED: motile sperm domain-containing protein 2-like [Tetranychus urticae]		1.1116	-	-
	Cluster-6764.17369	PREDICTED: motile sperm domain-containing protein 2-like [Tetranychus urticae]		-	-1.4355	-1.514
	Cluster-6764.19417	branched-chain-amino-acid aminotransferase, cytosolic [Lingula anatina]		-10.39	-8.8644	-
	Cluster-6764.19420	branched-chain-amino-acid aminotransferase, cytosolic [Lingula anatina]		2.2599	-	-
Immunity	Cluster-6764.16214	Serine/threonine-protein kinase pelle		9.4517	9.5598	-
	Cluster-6764.24389	PREDICTED: nuclear factor NF-kappa-B p100 subunit-like isoform X1 [Tetranychus urticae]		11.588	11.688	-
	Cluster-6764.34859	Nuclear factor NF-kappa-B p105 subunit		7.7836	-	-
	Cluster-6764.24390	PREDICTED: nuclear factor NF-kappa-B p100 subunit-like isoform X1 [Tetranychus urticae]		11.605	11.701	-
	Cluster-6764.10026	Nuclear factor NF-kappa-B p105 subunit		-8.0926	-8.0389	-8.5413
	Cluster-6764.11921	JAK/STAT pathway ortholog of Dm stat92E		4.5353	-	-
	Cluster-6764.11909	JAK/STAT pathway ortholog of Dm stat92E		4.8424	-	-
	Cluster-6764.11905	JAK/STAT pathway ortholog of Dm stat92E		5.5734	-	-
	Cluster-6764.32494	toll-like receptor Tollo [Tetranychus urticae]		-	1.2988	-
	Cluster-6764.28934	PREDICTED: cystatin-1-like isoform X3 [Tetranychus urticae]		-2.7931	-	-1.7315
	Cluster-6764.14481	PREDICTED: cystatin-like [Tetranychus urticae]		-	-	1.1173
	Cluster-6764.2068	Lysozyme		-	-8.4398	-
	Cluster-6764.25551	Lysozyme c-1		-	-	6.9188
structural constituent of cuticle	Cluster-6764.21118	PREDICTED: adult-specific rigid cuticular protein 15.7-like [Tetranychus urticae]		-2.7772	-2.5967	-2.3873
	Cluster-6764.22958	PREDICTED: adult-specific rigid cuticular protein 15.7-like [Tetranychus urticae]		-2.1123	-2.326	-2.1123
cysteine-type peptidase activity	Cluster-9362.4	PREDICTED: cathepsin B-like [Tetranychus urticae]		-7.9773		-7.4346
	Cluster-6764.21305	PREDICTED: cathepsin L1-like [Tetranychus urticae]		-9.0106		-8.4002
	Cluster-2331.1	PREDICTED: cathepsin B-like [Tetranychus urticae]				-4.5692
	Cluster-6764.699	PREDICTED: cathepsin B-like [Tetranychus urticae]				1.6651
apoptosis	Cluster-6764.18090	PREDICTED: caspase-1-like [Tetranychus urticae]		-	-5.7027	-
autophagy	Cluster-7804.0	sequestosome-1-like [Crassostrea virginica]		-5.6842
